# Supplementary material for: Interdisciplinary Education Apartment Simulation (IDEAS) Project: An Interdisciplinary Simulation for Transitional Home Care
Source: MedEdPORTAL. 2021 Feb 26;17:11111. doi: 10.15766/mep_2374-8265.11111 (PMC7908376; doi:10.15766/mep_2374-8265.11111)
Supplement: Supplementary file 1 — HBC Simulation Case.docxEnvironment and Equipment.docxPrebrief.docxDebrief.docx [file mep_2374-8265.11111-s001.zip]

Archive with 5 entries (5 files):
- A. HBC Simulation Case.docx
- B. Environment and Equipment.docx
- C. Prebrief.docx
- D. Debrief.docx
- _Educational_Summary_Report_11111.pdf
